# Supplementary material for: Dietary intake, forest foods, and anemia in Southwest Cameroon
Source: PLoS One. 2019 Apr 12;14(4):e0215281. doi: 10.1371/journal.pone.0215281 (PMC6461351; doi:10.1371/journal.pone.0215281)
Supplement: S1 Dataset — (XLSX) [file pone.0215281.s002.xlsx]

## Sheet: Sheet1
msccode	comtype	dfcov	age	ethn	lengstay	rel	edu	occupa	martstat	occupap	edup	hhsc	saving	accom	noroom	tmatw	tmatr	tmatf	tbed	toilet	watersoce	dwatas	watatrt	light	cfuel	distsourcef	hhown	radio	phone	bicycle	tv	motorcycle	chainsaw	generator	car	other_a	animal	chick	duck	goat	sheep	pig	cow	other_b	eprgnt	lbirth	cprgnt	menses	ss
20532	2	10	21	2	21	1	1	1	1	99	99	10	2	1	6	2	1	2	1	3	3	1	1	3	1	60	1	2	1	2	2	2	2	2	2	2	1	1	2	1	1	1	2	2	1	2	0	1	3
20529	2	10	21	2	20	1	1	1	3	2	1	5	3	1	4	2	1	2	1	3	3	1	1	3	1	120	2	2	2	2	2	2	2	2	2	2	1	1	2	2	1	1	1	2	1	1	0	0	3
20601	2	15	31	2	31	1	3	1	1	99	99	8	2	1	5	2	1	2	1	3	3	1	1	2	1	120	1	1	1	2	1	2	2	1	2	mattrass	1	1	2	1	2	1	2	2	1	2	0	0	2
20604	2	15	26	2	26	1	3	1	4	1	4	3	2	1	1	2	1	2	2	2	3	1	1	2	1	180	1	1	1	2	2	2	2	2	2	cupboard	1	1	2	1	2	1	2	2	1	1	0	0	2
20526	2	10	25	2	25	1	1	1	2	1	1	6	3	4	3	2	1	2	3	3	3	1	1	2	2	120	1	1	1	2	2	2	2	2	2	2	1	1	2	1	1	1	1	2	1	4	0	0	2
20525	2	10	35	2	20	2	1	2	5	1	1	8	3	4	5	2	1	2	1	1	3	1	1	4	1	30	2	2	2	2	2	2	2	2	2	2	1	1	2	2	1	2	2	2	1	4	0	1	2
20607	2	15	18	2	18	1	1	1	1	99	99	11	2	1	2	2	0	2	1	3	3	1	1	2	1	180	1	2	1	2	2	2	2	1	2	2	1	1	1	1	1	1	1	2	1	1	0	1	3
20522	2	10	42	2	42	1	1	1	2	1	1	8	2	4	6	2	1	2	1	1	3	1	1	2	1	30	2	2	2	2	2	2	2	2	2	2	1	1	2	1	1	1	2	2	1	6	0	1	2
20520	2	10	35	2	35	1	1	2	2	2	1	21	2	4	6	2	1	2	1	1	3	1	1	4	1	60	1	1	1	2	2	2	2	1	2	2	1	1	1	1	1	1	2	2	1	10	0	1	3
20817	2	40	25	2	1	1	1	1	2	1	3	7	2	1	4	2	1	2	2	2	3	2	1	2	1	240	1	1	1	2	1	2	2	1	2	2	1	1	2	1	2	1	2	2	1	5	0	0	3
20519	2	10	36	3	10	3	1	1	2	1	1	5	2	4	4	2	1	2	1	3	3	1	1	2	1	30	1	1	2	2	2	2	2	2	2	2	1	1	2	2	2	1	2	2	1	3	0	0	3
20535	2	10	27	2	27	1	1	2	2	2	1	8	3	4	3	2	1	2	1	1	3	1	1	4	1	30	2	2	2	2	2	2	2	2	2	2	1	1	1	1	1	1	1	2	1	4	0	1	1
20808	2	40	40	2	40	1	3	1	2	1	3	8	2	1	2	2	0	2	1	3	3	1	1	2	1	60	1	1	1	2	2	2	2	2	2	Mattrass	1	1	2	1	2	1	2	2	1	4	0	0	2
20513	2	10	45	2	45	1	1	1	5	99	99	3	1	4	3	2	1	2	2	3	3	1	1	4	1	30	2	2	2	2	2	2	2	2	2	2	1	1	2	2	1	1	2	2	1	7	0	0	3
20540	2	10	25	1	25	1	1	1	2	1	1	8	2	1	3	2	1	2	1	3	3	1	1	3	1	10	2	2	2	2	2	2	2	2	2	2	1	1	2	1	2	1	2	2	1	9	0	0	2
20720	2	35	29	2	15	1	1	1	2	1	2	10	2	1	4	2	1	2	1	3	3	1	1	4	1	120	2	2	2	2	2	2	2	2	2	2	1	1	2	2	2	2	2	2	1	2	0	0	2
20512	2	10	30	2	1	1	1	1	2	1	1	10	1	1	6	2	1	2	1	3	3	1	1	2	1	120	1	2	1	2	2	2	2	2	2	2	1	1	2	1	1	1	2	2	1	4	0	1	3
20528	2	10	25	2	2	2	1	2	2	3	1	6	2	4	2	2	0	2	1	1	3	1	1	4	1	30	2	2	2	2	2	2	2	2	2	2	1	1	2	2	1	2	1	2	1	5	0	1	1
20721	2	35	25	2	25	3	1	1	2	1	1	5	1	1	5	2	1	1	2	3	3	1	1	2	1	360	1	1	1	2	1	2	2	1	2	2	1	1	2	2	1	2	2	2	1	8	0	0	2
20605	2	15	29	2	29	1	1	1	2	1	1	7	1	1	2	2	0	2	2	3	3	1	1	4	1	60	2	2	2	2	2	2	2	2	2	2	1	1	2	2	2	1	2	2	1	4	0	0	3
20837	2	40	32	2	32	1	1	1	2	1	1	8	2	4	2	2	0	2	2	3	3	1	1	2	1	120	2	2	2	2	2	2	2	2	2	2	1	1	2	2	2	2	2	2	1	6	0	0	2
20709	2	35	22	2	22	1	3	1	2	1	3	5	3	1	6	2	1	2	2	3	3	1	1	4	1	30	1	1	2	2	1	2	2	1	2	2	1	2	1	1	1	2	2	2	1	2	1	0	2
20602	2	15	25	2	25	1	3	1	2	1	1	8	2	1	3	2	0	2	2	1	3	1	1	2	1	30	2	2	2	2	2	2	2	2	2	2	1	1	2	1	1	1	2	2	1	2	0	0	2
20719	2	35	32	2	6	1	2	1	2	1	3	5	2	4	3	2	0	2	1	3	3	1	1	4	1	120	2	2	2	2	2	2	2	2	2	2	1	1	2	2	2	2	2	2	1	7	0	0	2
20504	2	10	40	2	40	1	3	1	2	3	4	6	2	1	4	2	1	2	1	3	3	1	1	3	1	240	1	1	1	2	2	2	2	2	2	Mattrass	1	1	2	1	2	1	2	2	1	8	0	0	2
20515	2	10	20	2	7	1	3	1	2	1	3	7	1	4	6	2	1	2	2	3	3	1	1	2	1	120	1	1	1	2	1	2	2	1	2	2	1	1	2	1	1	1	2	2	1	4	0	0	3
20527	2	10	28	2	15	1	1	2	5	1	1	9	3	4	4	2	1	2	1	1	3	1	1	4	1	30	2	2	2	2	2	2	2	2	2	2	1	1	2	2	2	2	2	2	1	3	0	1	2
20501	2	10	33	2	33	1	1	1	2	3	3	6	2	1	4	2	1	2	1	3	3	1	1	3	1	180	1	1	2	2	2	2	2	1	2	Mattrass	1	1	2	1	2	1	2	2	1	5	0	0	2
20224	2	10	35	2	35	1	1	1	4	2	1	6	3	1	1	2	1	2	2	3	3	1	1	2	1	60	1	1	1	2	2	2	2	2	2	2	1	1	2	1	1	1	1	2	1	4	0	1	3
20537	2	10	36	2	36	1	1	1	2	2	4	8	2	4	3	2	1	2	2	3	3	1	1	2	1	120	1	1	2	2	2	2	2	1	2	2	1	1	2	1	1	1	2	2	1	9	0	0	2
20617	2	15	44	2	44	1	1	1	2	1	2	5	2	4	3	2	0	2	2	3	3	1	1	4	1	240	2	2	2	2	2	2	2	2	2	2	1	1	2	1	2	1	2	2	1	7	0	0	2
20824	2	40	29	2	29	1	1	1	5	99	99	6	2	1	3	2	1	2	1	2	3	1	1	4	1	60	2	2	2	2	2	2	2	2	2	2	2	2	2	2	2	2	2	2	1	4	0	1	1
20507	2	10	30	2	30	1	4	1	1	99	99	12	3	1	6	2	1	2	1	1	3	1	1	2	1	30	1	1	1	2	2	2	2	2	2	gas bottle and plate	1	1	2	1	1	1	1	2	1	5	1	0	2
20608	2	15	26	2	26	1	1	1	2	1	3	6	2	4	3	2	0	2	2	3	3	1	1	2	1	60	1	1	1	2	2	2	2	1	2	2	1	1	1	1	1	1	1	1	1	4	0	0	2
20603	2	15	29	2	29	1	1	1	2	1	1	10	2	1	8	2	1	2	1	2	3	1	1	2	1	120	1	1	1	2	1	2	1	1	2	solar	1	1	2	1	2	1	1	2	1	8	0	0	2
20812	2	40	40	2	40	1	1	1	5	99	99	7	2	1	4	2	0	2	2	2	3	2	1	2	1	120	2	2	2	2	2	2	2	2	2	2	1	1	2	2	2	2	2	2	1	9	0	0	3
20533	2	10	22	2	22	1	1	1	2	1	1	8	2	1	6	2	1	2	1	1	3	1	1	1	1	30	1	2	1	2	2	2	2	2	2	2	1	1	1	1	1	1	1	2	1	1	0	1	3
20826	2	40	27	2	12	1	1	1	4	1	1	18	2	1	6	2	1	2	1	2	3	1	1	4	1	30	1	2	1	2	2	2	2	2	2	2	1	1	1	1	1	1	2	2	1	4	1	0	3
20611	2	15	30	2	30	1	1	1	4	1	1	8	2	4	3	2	0	2	3	3	3	1	1	4	1	180	2	2	2	2	2	2	2	2	2	2	1	1	2	1	1	1	2	2	1	3	0	1	1
20818	2	40	23	2	23	1	3	1	1	99	99	5	2	1	2	2	1	2	1	2	3	2	1	2	1	180	2	2	2	2	2	2	2	2	2	2	1	1	2	2	2	2	2	2	1	2	0	0	3
20517	2	10	40	2	20	1	1	1	2	3	5	12	1	1	3	2	1	2	2	3	3	1	1	2	1	120	2	2	2	2	2	2	2	2	2	2	1	1	1	1	1	1	2	2	1	9	0	1	3
20802	2	40	25	2	25	1	3	1	2	1	4	3	2	4	2	2	0	2	1	2	3	1	1	4	1	180	1	2	1	2	2	2	2	2	2	Mattrass	1	1	2	1	2	2	2	2	1	2	0	0	2
20718	2	35	47	2	30	1	1	1	5	99	99	10	2	1	5	2	1	2	2	3	3	1	1	4	1	120	2	2	2	2	2	2	2	2	2	2	2	2	2	2	2	2	2	2	1	6	0	0	2
20536	2	10	26	2	1	1	1	1	2	1	3	10	2	1	5	2	1	2	2	3	3	1	1	2	1	180	2	2	2	2	2	2	2	2	2	2	1	1	2	1	1	1	2	2	1	2	0	0	2
20829	2	40	30	2	19	1	1	1	2	3	1	7	2	4	6	2	1	2	1	2	3	1	1	2	1	90	1	1	2	2	1	2	2	2	2	2	1	1	2	2	2	1	2	2	1	5	0	0	2
20610	2	15	24	2	24	1	3	2	4	1	3	9	2	4	3	2	0	2	3	3	3	1	1	4	1	180	1	1	1	2	2	2	1	2	2	2	1	1	2	1	1	1	2	2	1	3	0	1	3
20838	2	40	35	2	35	3	1	1	2	1	3	5	2	4	2	2	0	2	1	3	3	1	1	3	1	60	1	1	2	2	2	2	2	2	2	2	1	1	2	1	1	1	2	2	1	3	0	0	2
20612	2	15	32	2	32	1	1	1	2	1	1	11	2	4	3	2	0	2	1	3	3	1	1	4	1	120	1	1	1	2	1	2	2	2	2	2	1	1	2	1	1	1	2	2	1	5	1	0	3
20534	2	10	18	2	18	1	4	5	1	99	99	12	3	1	6	2	1	2	1	3	3	1	1	2	1	15	1	2	1	2	2	2	2	2	2	2	1	1	2	1	1	1	2	2	1	1	0	1	2
20804	2	40	24	2	24	1	3	1	4	3	4	5	2	1	2	2	0	2	2	2	3	1	1	2	1	180	2	2	2	2	2	2	2	2	2	2	1	1	2	1	2	1	2	2	1	2	0	0	2
20823	2	40	33	2	15	1	1	1	2	1	1	10	2	4	4	2	1	2	1	2	3	1	1	4	1	30	2	2	2	2	2	2	2	2	2	2	1	1	1	1	2	2	2	2	1	6	0	0	2
20807	2	40	36	2	10	1	1	1	2	1	1	7	2	4	4	1	1	2	1	2	3	1	1	3	1	120	1	1	1	2	2	2	2	1	2	Mattrass	1	1	2	2	2	2	2	2	1	6	0	0	2
20828	2	40	28	2	15	1	1	1	4	3	1	12	2	4	6	2	1	2	1	2	3	1	1	3	1	30	1	2	1	2	1	2	2	1	2	2	1	1	2	1	2	2	2	2	1	5	0	0	2
20618	2	15	21	2	21	1	1	1	2	1	3	5	2	1	6	2	1	2	1	3	3	1	1	3	1	120	1	1	1	2	1	2	2	1	2	2	1	1	2	1	1	1	2	2	1	1	0	0	2
20701	2	35	30	2	10	1	1	1	2	1	1	6	2	4	3	2	0	2	1	1	3	1	1	2	1	60	1	1	1	2	1	2	2	1	2	2	1	1	2	1	2	1	2	2	1	4	0	0	2
20706	2	35	43	2	20	1	1	1	2	1	3	8	2	1	3	2	0	2	2	2	3	1	1	2	1	120	2	2	2	2	2	2	2	2	2	2	1	1	2	2	2	2	2	2	1	5	0	1	3
20707	2	35	33	2	33	3	1	1	2	1	1	12	2	1	7	2	1	2	2	3	3	1	1	4	1	120	1	1	2	2	2	2	2	1	2	2	1	1	2	2	2	2	2	2	1	6	1	0	3
20514	2	10	32	2	32	1	1	1	2	1	3	5	3	1	3	2	1	2	1	3	3	1	2	2	1	180	1	1	2	2	2	2	2	2	2	2	1	1	2	1	1	1	2	2	1	5	1	0	3
20502	2	10	39	2	39	1	3	1	2	3	4	6	2	1	3	2	0	2	1	3	3	1	1	2	1	240	1	1	2	2	2	2	2	2	2	Mattrass	1	1	2	2	2	1	2	2	1	8	0	0	2
20830	2	40	27	2	22	1	1	1	2	1	2	6	2	1	3	2	0	2	2	3	3	1	3	2	1	30	2	2	2	2	2	2	2	2	2	2	1	1	2	2	2	1	2	2	1	9	0	0	2
20713	2	35	22	2	22	1	1	1	4	1	1	6	2	4	2	2	0	2	1	1	3	1	1	4	1	30	1	2	1	1	1	2	2	1	2	2	1	1	2	1	1	1	1	2	2	2	0	1	2
20510	2	10	30	2	30	1	1	1	1	1	1	3	2	1	1	2	1	2	1	3	3	1	1	4	1	60	2	2	2	2	2	2	2	2	2	2	1	1	2	2	2	1	2	2	1	4	0	0	1
20609	2	15	30	2	5	1	1	1	2	1	1	10	2	4	2	2	0	2	1	3	3	1	1	4	1	180	2	2	2	2	2	2	2	2	2	2	1	1	2	1	1	1	2	2	1	4	0	0	1
20821	2	40	31	2	15	1	1	1	2	1	1	8	2	4	5	2	1	2	2	2	3	1	1	4	1	30	1	2	1	2	2	2	2	1	2	2	1	1	1	1	1	1	2	2	1	5	0	1	2
20715	2	35	23	2	2	1	1	1	4	1	1	13	2	1	5	2	1	2	2	2	3	1	1	4	1	120	1	2	2	2	2	2	2	1	2	2	1	1	2	2	2	2	2	2	1	2	0	1	2
20516	2	10	21	2	2	1	3	1	5	99	99	3	2	1	1	2	1	2	1	3	3	1	1	2	1	60	1	2	1	2	2	2	2	2	2	2	1	1	2	2	2	2	2	2	1	2	0	0	2
20716	2	35	24	2	24	1	1	1	1	1	1	13	2	1	5	2	1	2	1	2	3	1	1	4	1	60	1	2	2	2	1	2	2	1	2	2	1	1	2	2	2	2	2	2	1	1	0	1	3
20831	2	40	30	2	30	1	1	1	2	1	2	7	2	4	3	2	0	2	2	3	3	1	1	2	1	240	1	1	2	2	2	2	2	2	2	2	1	1	2	2	2	2	2	2	1	7	0	0	2
20801	2	40	25	2	25	1	3	1	4	3	4	6	2	1	5	2	1	2	1	2	3	1	1	2	1	180	1	1	1	2	1	2	2	2	2	Mattrass	1	1	2	2	2	1	2	2	1	3	0	0	2
20702	2	35	25	2	25	1	1	1	2	1	3	4	2	1	4	2	1	2	2	2	3	1	1	2	1	120	1	1	1	2	2	2	2	1	2	2	1	1	2	1	2	2	2	2	1	2	0	0	2
20530	2	10	45	2	45	1	1	1	2	1	1	12	2	1	6	2	1	2	1	3	3	1	1	3	1	60	1	2	1	2	2	2	2	2	2	2	1	1	2	2	2	1	2	2	1	7	0	1	1
20613	2	15	30	2	30	1	1	1	2	1	1	8	2	4	6	2	1	2	3	3	3	1	1	4	1	180	1	1	1	2	1	2	2	1	2	2	1	1	2	1	2	1	2	2	1	5	0	1	2
20523	2	10	29	2	29	1	1	1	2	1	1	13	2	4	4	2	1	2	1	1	3	1	1	4	1	30	1	1	2	2	2	2	2	1	2	2	1	1	1	1	1	1	1	2	1	2	0	1	2
20615	2	15	30	2	20	1	1	1	2	1	1	8	3	4	6	2	1	2	1	3	3	1	1	4	1	180	1	2	2	2	1	2	2	1	2	2	1	1	2	1	1	1	2	2	1	6	0	1	3
20505	2	10	36	2	36	1	1	1	5	99	99	6	1	1	4	2	1	2	1	3	3	1	1	3	1	120	1	1	2	2	2	2	2	1	2	Mattrass	1	1	2	1	2	1	2	2	1	8	0	0	2
20531	2	10	21	2	20	1	3	2	4	1	3	15	2	1	5	2	0	2	1	2	3	1	1	2	1	120	1	1	1	2	1	2	2	1	2	2	1	1	1	1	1	1	2	2	1	2	1	0	1
20710	2	35	25	2	25	1	1	1	4	1	1	9	2	1	6	2	1	2	1	2	3	1	1	2	1	30	1	1	2	2	1	2	2	1	2	2	1	2	1	1	2	2	2	2	1	2	0	0	2
20810	2	40	32	2	32	1	1	1	2	1	1	5	2	4	6	2	1	2	2	2	3	1	1	2	1	180	1	1	2	2	2	2	2	2	2	gun	1	1	2	2	2	1	2	2	1	3	0	0	2
20712	2	35	20	2	20	1	1	2	4	1	1	7	3	4	2	2	0	2	2	2	3	1	1	4	1	60	2	2	2	2	2	2	2	2	2	2	1	1	2	2	2	2	2	2	1	2	0	1	2
20809	2	40	39	2	39	1	1	1	2	1	1	7	2	1	6	2	1	2	1	2	3	1	1	2	1	60	1	2	2	2	2	2	2	2	2	Mattrass	1	1	2	1	1	1	2	2	1	5	0	0	2
20708	2	35	22	2	7	1	3	1	1	99	99	12	2	1	6	2	1	2	2	3	3	1	1	4	1	60	1	1	1	2	1	2	2	1	2	2	1	1	2	2	2	2	2	2	1	2	0	0	3
20803	2	40	25	2	25	1	3	1	4	1	4	4	2	4	3	2	0	2	2	2	3	1	2	2	1	120	1	1	1	2	2	2	2	2	2	2	1	1	2	1	2	1	2	2	1	2	0	0	2
20703	2	35	25	1	10	1	1	1	2	1	3	6	1	1	3	2	0	2	2	1	3	1	1	4	1	300	1	1	2	2	2	2	2	2	2	2	1	1	2	2	2	2	2	2	1	4	0	1	2
20835	2	40	22	2	22	1	1	1	2	1	1	5	2	4	2	2	0	2	2	3	3	1	1	2	1	120	1	1	2	2	2	2	2	2	2	2	1	1	1	1	2	1	2	2	1	1	0	0	2
20711	2	35	28	2	10	1	3	1	2	1	3	11	2	4	1	2	0	2	2	3	3	1	1	4	1	60	1	1	2	2	2	2	2	2	2	2	1	1	2	2	2	2	2	2	1	4	0	0	2
20816	2	40	44	2	44	1	1	1	5	99	99	7	2	4	3	2	0	2	2	3	3	2	1	2	1	180	1	1	1	2	1	2	2	2	1	2	1	1	2	2	2	2	2	2	1	6	0	0	3
20606	2	15	29	2	29	1	1	1	2	1	1	10	2	1	2	2	0	2	1	2	3	1	1	2	1	120	1	1	2	2	2	2	1	1	2	2	1	1	2	1	1	1	1	2	1	4	0	0	3
20511	2	10	35	2	35	1	3	1	2	3	4	13	2	4	6	2	1	2	1	3	3	1	1	3	1	120	1	2	1	2	2	2	2	2	2	2	1	1	2	1	2	1	2	2	1	6	0	0	3
20521	2	10	24	2	7	1	3	2	4	1	3	5	2	4	2	2	0	2	1	2	3	1	1	2	1	30	1	1	1	2	2	2	2	2	2	2	1	1	2	1	2	2	2	2	1	2	1	0	2
20811	2	40	22	1	22	1	3	1	1	99	99	7	1	1	3	2	1	2	1	2	3	2	1	2	1	60	2	2	2	2	2	2	2	2	2	2	1	1	2	2	2	2	2	2	1	2	0	0	3
20704	2	35	30	2	20	1	1	1	2	1	1	6	2	1	6	2	1	2	2	2	3	1	1	2	1	60	1	1	1	2	1	2	2	1	2	Mattrass	1	1	2	1	2	1	2	2	1	5	0	0	2
20827	2	40	34	2	34	1	1	1	2	1	1	6	2	1	4	2	0	2	2	3	3	1	1	4	1	60	2	2	2	2	2	2	2	2	2	2	1	1	2	1	2	2	2	2	1	4	0	0	3
20614	2	15	32	2	32	1	3	1	4	1	3	9	3	1	6	2	1	2	1	3	3	1	1	4	1	180	1	2	2	2	1	2	2	1	2	2	1	2	2	2	2	1	2	2	1	5	0	1	3
20506	2	10	25	2	25	1	1	1	4	1	3	4	3	1	1	2	1	2	2	3	3	1	1	4	1	30	1	1	2	2	2	2	2	1	2	2	1	2	2	2	2	1	2	2	1	3	0	1	2
20820	2	40	41	1	41	1	1	1	5	99	99	8	2	1	4	2	1	2	1	2	3	2	1	4	1	120	1	1	2	2	2	2	2	2	2	2	1	1	2	1	2	1	2	2	1	8	0	0	3
20542	2	10	38	2	38	1	1	1	2	1	1	5	2	1	2	2	0	2	1	3	3	1	1	2	1	60	1	1	2	2	2	2	2	2	2	2	1	1	2	1	1	1	2	2	1	9	0	0	2
20813	2	40	22	2	22	1	1	1	2	1	3	3	2	1	5	2	1	2	2	2	3	2	1	2	1	120	1	2	2	2	2	2	1	2	2	2	2	2	2	2	2	2	2	2	1	1	1	0	3
20819	2	40	30	2	15	1	1	1	2	1	4	4	2	1	2	2	1	2	1	3	3	2	1	2	1	60	1	2	1	2	2	2	2	2	2	2	1	1	2	2	2	2	2	2	1	3	0	0	3
20616	2	15	24	2	24	1	1	1	2	1	1	10	2	1	6	2	1	2	1	3	3	1	1	4	1	180	1	2	2	2	2	2	2	1	2	2	1	1	2	2	1	1	2	2	1	2	1	1	2
20822	2	40	35	1	20	1	1	1	2	1	1	9	2	4	4	2	1	2	1	3	3	1	1	2	1	60	2	2	2	2	2	2	2	2	2	2	1	1	2	2	2	1	2	2	1	4	0	1	3
20832	2	40	27	2	18	1	1	1	2	1	1	4	2	4	3	2	0	2	2	3	3	1	1	2	1	120	2	2	2	2	2	2	2	2	2	2	2	2	2	2	2	2	2	2	1	2	0	1	2
20806	2	40	26	2	26	1	1	1	2	1	1	5	2	1	3	2	0	2	1	2	3	1	1	2	1	180	1	2	1	2	2	2	2	2	2	2	1	1	2	1	2	1	2	2	1	2	0	0	2
20503	2	10	40	2	40	1	3	1	2	1	3	9	1	4	3	2	0	2	2	1	3	1	1	4	1	120	1	1	1	2	1	2	2	1	2	Mattrass	1	1	2	1	2	1	2	2	1	8	0	0	2
20508	2	10	21	2	21	1	4	1	2	1	3	16	1	1	3	2	1	2	2	3	3	1	1	3	1	60	1	2	1	2	2	2	2	2	2	Mattrass	1	1	2	1	2	1	2	2	1	2	0	0	2
20815	2	40	45	2	45	1	1	1	3	99	99	5	2	1	2	2	1	2	1	2	3	2	1	2	1	120	2	2	2	2	2	2	2	2	2	2	1	1	2	2	2	2	2	2	1	5	0	0	3
20836	2	40	36	2	36	3	1	1	2	1	1	3	2	1	2	2	0	2	2	3	3	1	1	2	1	120	2	2	2	2	2	2	2	2	2	2	2	2	2	2	2	2	2	2	1	4	0	1	2
20541	2	10	43	2	15	1	1	1	2	1	1	7	2	4	4	2	1	2	1	3	3	1	1	3	1	30	1	1	2	2	1	2	2	1	2	2	1	1	2	1	2	1	2	2	1	5	0	0	2
20538	2	10	42	2	42	3	1	1	2	1	1	5	3	4	3	2	1	2	1	3	3	1	1	4	1	180	1	1	1	2	2	2	2	1	2	2	1	1	2	1	1	1	2	2	1	6	0	0	2
20620	2	15	22	2	22	1	1	1	2	1	2	2	3	1	6	2	1	2	2	3	3	1	1	2	1	60	1	1	2	2	2	2	2	2	2	2	1	1	2	1	2	1	2	2	2	0	1	0	2
20717	2	35	22	2	18	1	2	1	2	1	2	6	2	1	5	2	1	1	2	3	3	1	1	2	1	180	1	1	2	2	1	2	2	1	2	2	1	1	2	2	1	2	2	2	1	3	1	0	2
20539	2	10	21	2	1	1	2	1	4	1	4	6	1	1	3	2	1	2	1	1	3	1	1	2	1	60	1	1	2	2	1	2	2	1	2	2	1	1	1	1	1	1	1	2	1	3	0	0	3
20825	2	40	26	2	10	1	1	1	2	1	1	11	2	4	4	2	1	2	1	2	3	1	1	4	1	30	2	2	2	2	2	2	2	2	2	2	1	2	1	1	1	2	2	2	1	4	0	0	2
20509	2	10	34	2	34	1	1	1	5	99	99	5	2	4	4	2	1	2	1	3	3	1	1	4	1	60	2	2	2	2	2	2	2	2	2	2	1	2	2	2	2	1	2	2	1	8	0	0	2
20805	2	40	34	2	34	1	1	1	2	3	3	6	2	4	4	2	1	2	2	2	3	1	1	1	1	180	1	1	1	2	2	2	2	2	2	Mattrass	1	1	2	1	2	1	2	2	1	4	0	0	2
20619	2	15	25	2	25	1	1	1	3	1	1	6	2	1	6	2	1	2	1	3	3	1	1	2	1	60	1	1	2	2	1	2	2	2	2	2	1	1	2	1	2	1	2	2	1	4	0	0	2
20705	2	35	26	2	5	3	1	1	2	1	1	11	2	4	3	2	0	2	2	3	3	1	1	4	1	120	2	2	2	2	2	2	2	2	2	2	1	1	2	2	2	2	2	2	1	5	1	0	3
20833	2	40	27	2	12	1	1	1	2	1	1	8	2	4	3	2	0	2	2	3	3	1	1	2	1	180	2	2	2	2	2	2	2	2	2	2	1	1	2	1	2	1	2	2	1	9	0	0	2
20714	2	35	24	2	24	1	1	1	4	1	1	3	3	4	3	2	0	2	2	2	3	1	1	4	1	30	2	2	2	2	2	2	2	2	2	2	1	1	2	2	2	2	2	2	1	2	0	0	2
20814	2	40	35	1	35	1	1	1	2	1	3	7	2	4	6	2	1	2	2	3	3	2	1	4	1	360	1	2	1	2	2	2	2	2	2	2	1	1	1	1	2	2	2	2	1	6	1	0	3
20834	2	40	22	2	22	1	2	1	4	1	3	8	2	1	3	2	1	2	1	3	3	1	2	3	1	180	1	1	2	2	2	2	2	2	2	2	1	1	2	2	2	2	2	2	1	2	0	1	2
20518	2	10	25	1	9	1	1	1	2	1	1	11	2	4	6	1	1	1	2	3	3	1	1	4	1	180	1	2	1	2	1	2	2	1	2	2	1	1	2	2	2	1	2	2	1	7	0	0	3
10209	1	0	22	1	5	1	4	1	2	1	5	6	3	1	2	2	0	2	2	2	3	1	1	3	1	120	2	2	2	2	2	2	2	2	2	2	2	2	2	2	2	2	2	2	1	3	0	1	2
10230	1	0	22	4	15	1	2	1	2	1	3	5	2	4	2	2	0	2	2	3	3	1	1	3	1	5	1	1	2	2	2	2	2	2	2	2	1	1	2	2	2	2	2	2	1	4	0	0	2
10217	1	0	39	1	39	1	3	1	2	1	3	5	2	4	4	1	1	2	1	1	3	1	1	2	1	60	2	2	2	2	2	2	2	2	2	2	1	1	2	2	2	2	2	2	1	1	0	0	3
10409	1	0	21	4	21	1	3	1	1	99	99	12	1	1	6	2	0	2	2	2	3	1	2	2	1	120	1	1	1	2	2	2	2	2	2	2	1	1	1	1	2	2	2	2	2	0	1	0	3
10220	1	0	23	1	23	1	3	1	1	99	99	14	2	1	4	2	1	2	1	2	3	1	1	2	2	45	2	2	2	2	2	2	2	2	2	2	2	2	2	2	2	2	2	2	1	3	0	0	1
10229	1	0	32	1	7	1	2	5	2	1	3	6	2	1	8	2	1	2	1	1	3	1	1	2	1	120	1	2	1	2	2	2	2	2	2	2	1	1	2	2	2	2	2	2	1	6	0	0	2
10216	1	0	42	1	42	1	1	1	5	99	99	12	1	4	4	2	1	2	1	1	3	1	1	2	1	120	1	1	1	2	2	2	2	2	2	2	1	1	2	2	2	2	2	2	1	9	0	0	3
10414	1	0	22	4	22	1	3	1	1	99	99	7	2	1	4	2	0	2	2	2	3	1	1	2	1	120	1	1	1	2	2	2	2	2	2	2	1	1	2	1	2	2	2	2	1	2	0	0	3
10222	1	0	23	1	23	1	3	1	1	99	99	10	2	1	8	2	1	2	1	2	3	1	1	2	1	30	1	1	1	2	2	1	2	1	2	2	1	1	1	1	1	2	2	2	1	3	0	1	1
10202	1	0	41	1	41	1	1	1	2	1	3	8	2	4	2	4	0	2	1	2	3	1	1	3	1	45	2	2	2	2	2	2	2	2	2	2	1	1	2	2	2	2	2	2	1	6	0	0	2
10235	1	0	42	1	20	1	2	1	2	1	3	7	2	4	4	2	1	2	1	1	3	1	1	2	1	15	1	1	2	2	2	2	2	2	2	2	1	1	2	2	2	2	2	2	1	8	0	0	2
10120	1	0	40	1	40	1	1	1	2	1	1	6	2	4	5	2	1	2	1	1	3	1	1	2	1	120	1	1	2	2	2	2	2	2	2	2	1	2	2	1	2	2	2	2	1	3	0	0	3
10428	1	0	27	4	27	1	3	1	5	2	3	10	2	1	8	2	1	2	1	3	3	1	1	2	1	120	1	1	2	2	1	2	2	1	2	2	1	1	2	1	2	1	2	2	1	6	0	0	2
10425	1	0	30	4	10	1	2	1	2	1	3	8	2	4	2	2	0	2	1	1	3	1	1	2	1	60	1	2	1	2	2	2	2	2	2	2	1	1	2	2	2	2	2	2	1	8	0	0	2
10410	1	0	21	4	21	1	3	1	1	99	99	11	2	1	5	2	0	2	2	2	3	1	1	2	1	60	2	2	2	2	2	2	2	2	2	2	2	2	2	2	2	2	2	2	1	2	0	0	3
10137	1	0	22	1	22	3	3	1	2	1	4	15	3	1	5	2	1	1	1	1	3	1	1	2	1	20	1	2	2	2	2	1	2	1	2	2	1	2	2	1	2	2	2	2	1	2	0	0	2
10218	1	0	27	1	27	1	3	1	2	1	4	10	2	4	5	1	1	1	1	1	3	1	1	2	1	60	1	1	1	2	1	1	2	1	2	2	1	1	2	2	2	2	2	2	1	4	0	0	3
10418	1	0	44	4	20	1	3	1	2	2	3	20	2	4	4	2	0	2	3	2	3	1	1	2	1	60	1	1	1	2	2	2	2	2	2	2	1	1	2	2	2	2	2	2	1	9	0	0	2
10105	1	0	44	1	44	1	3	1	3	99	99	13	1	1	3	2	1	2	1	1	3	1	1	2	1	60	1	2	1	2	2	2	1	1	2	1	1	1	2	2	2	2	2	2	1	1	0	0	2
10224	1	0	25	1	8	1	3	1	2	3	3	6	2	1	8	2	1	1	1	2	3	1	1	2	1	30	1	1	1	2	2	2	2	1	2	2	2	2	2	2	2	2	2	2	1	6	0	1	2
10134	1	0	30	1	30	1	2	1	2	1	3	11	1	4	3	4	0	2	2	3	3	1	1	2	1	30	1	2	1	2	2	2	2	2	2	2	1	1	2	2	2	2	2	2	1	8	1	0	2
10301	1	0	36	1	7	1	3	1	2	1	3	5	2	4	3	2	0	2	1	1	3	1	1	2	1	60	1	1	1	2	1	1	2	1	2	2	1	1	2	2	2	2	2	2	1	3	0	0	2
10112	1	0	23	1	23	3	3	1	2	3	3	8	2	1	2	2	1	2	1	1	3	1	1	2	1	20	1	1	1	2	2	1	2	1	2	2	2	2	2	2	2	2	2	2	1	5	0	0	2
10308	1	0	30	1	30	1	3	1	2	1	1	3	2	4	3	2	0	2	1	1	3	1	1	2	1	120	2	2	2	2	2	2	2	2	2	2	1	1	2	1	2	2	2	2	1	9	0	0	3
10213	1	0	27	1	27	1	5	5	1	99	99	3	1	1	1	2	0	2	1	2	3	1	1	3	1	120	1	2	1	2	2	2	2	2	2	2	2	2	2	2	2	2	2	2	1	2	1	1	2
10232	1	0	22	1	22	3	2	1	2	1	3	7	2	4	1	2	0	2	1	3	3	1	1	2	1	30	1	1	2	2	2	2	2	2	2	2	1	1	2	2	2	2	2	2	1	10	0	0	2
10206	1	0	35	4	4	1	3	1	2	1	3	7	1	1	2	2	1	2	2	2	3	1	1	2	1	60	2	2	2	2	2	2	2	2	2	2	2	2	2	2	2	2	2	2	1	8	0	0	2
10227	1	0	24	1	24	1	4	3	1	99	99	10	3	1	4	2	1	2	1	2	3	1	1	2	1	20	1	1	1	2	2	2	2	2	2	2	1	1	2	2	1	2	2	2	1	2	0	0	2
10132	1	0	30	1	20	3	2	1	2	1	3	10	1	4	3	2	0	2	1	3	3	1	1	2	1	3	2	2	2	2	2	2	2	2	2	2	1	1	2	2	2	2	2	2	1	7	0	1	2
10114	1	0	23	1	6	3	3	2	2	1	3	9	2	4	3	2	0	2	1	2	3	1	1	2	1	60	1	2	1	2	2	2	2	2	2	2	1	1	2	1	2	2	2	2	1	4	0	0	3
10423	1	0	32	4	32	1	1	1	3	99	99	7	1	1	2	2	1	2	2	3	3	1	1	4	1	5	2	2	2	2	2	2	2	2	2	2	2	2	2	2	2	2	2	2	1	8	0	0	2
10212	1	0	45	1	45	1	1	1	5	99	99	12	2	4	6	2	1	1	1	1	3	1	1	2	1	20	1	1	1	2	1	2	2	1	2	2	2	2	2	2	2	2	2	2	1	4	0	0	3
10317	1	0	24	1	5	1	3	1	1	1	3	12	2	1	8	2	1	2	2	3	3	1	1	2	1	30	1	1	2	2	2	2	2	2	2	2	1	1	2	2	2	2	2	2	1	3	0	0	2
10109	1	0	21	1	21	1	4	6	4	1	1	9	3	1	5	1	1	1	1	2	3	1	1	2	1	30	1	1	1	2	2	2	2	1	2	1	1	2	2	1	2	2	2	2	1	3	0	0	2
10303	1	0	36	1	8	1	3	1	2	1	4	7	2	1	4	2	1	2	1	1	3	1	1	2	1	90	1	2	2	2	2	2	2	2	2	mattress	1	1	2	1	2	2	2	2	1	3	0	0	2
10139	1	0	34	1	34	1	2	1	2	1	3	21	1	1	4	2	1	2	2	3	3	1	1	2	1	180	1	1	2	2	2	1	2	2	2	2	1	1	2	2	2	2	2	2	1	8	0	0	2
10403	1	0	27	4	27	1	3	1	2	1	3	10	2	1	4	2	0	2	1	2	3	1	1	2	1	60	1	2	2	2	2	2	2	2	2	solar lamp	1	1	1	2	2	2	2	2	1	7	0	0	2
10118	1	0	41	1	41	1	1	1	2	1	3	2	2	4	4	2	1	2	1	1	3	1	1	2	1	240	2	2	2	2	2	2	2	2	2	2	1	2	2	2	2	2	2	2	1	4	0	0	3
10315	1	0	40	1	18	1	3	1	2	1	3	7	2	4	2	2	0	2	1	1	3	1	1	2	1	30	1	1	2	2	2	2	2	2	2	2	1	1	2	2	2	2	2	2	1	9	0	1	2
10101	1	0	30	1	30	1	3	1	1	99	99	4	2	1	2	2	1	2	1	2	3	1	1	3	1	60	1	2	2	2	2	2	2	2	2	1	2	2	2	2	2	2	2	2	1	4	0	0	2
10318	1	0	42	4	20	1	1	1	2	1	3	9	1	1	8	2	1	2	2	3	3	1	1	2	1	30	1	1	2	2	2	2	2	2	2	2	1	1	2	2	2	2	2	2	1	11	0	0	2
10127	1	0	30	1	16	1	3	1	4	1	3	7	2	4	1	2	1	2	3	1	3	1	1	3	1	120	2	2	2	2	2	2	2	2	2	2	2	2	2	2	2	2	2	2	1	5	1	0	1
10122	1	0	31	1	31	1	1	1	1	99	99	12	2	1	3	2	0	2	3	2	3	1	1	4	1	10	2	2	2	2	2	2	2	2	2	2	1	2	2	1	2	2	2	2	1	6	0	0	1
10203	1	0	36	1	36	1	3	1	2	1	3	15	2	4	4	4	0	2	1	1	3	1	1	2	1	120	1	1	1	2	2	2	2	2	2	mattress	2	2	2	2	2	2	2	2	1	6	0	0	2
10102	1	0	30	1	25	1	3	1	1	1	3	7	2	4	3	2	0	2	2	1	3	1	1	2	1	180	1	2	1	2	2	2	1	2	2	1	1	1	2	2	2	2	2	2	1	5	0	0	2
10107	1	0	32	1	32	1	3	1	2	1	3	8	2	1	4	1	1	1	1	1	3	1	1	2	1	60	1	2	2	2	2	2	2	2	2	1	1	2	2	1	2	2	2	2	1	6	0	1	2
10208	1	0	43	1	43	1	3	1	2	1	4	8	2	1	5	2	1	2	1	1	3	1	1	2	1	120	1	1	2	2	2	1	2	2	2	mattress	1	1	2	2	2	2	2	2	1	6	0	0	2
10420	1	0	33	4	33	1	1	1	2	2	1	17	2	4	8	2	0	2	1	2	3	1	1	2	1	25	1	1	1	2	2	2	1	1	2	2	1	1	2	2	1	2	2	2	1	8	1	0	2
10215	1	0	34	1	10	1	3	1	2	1	3	10	2	1	2	2	1	2	1	2	3	1	1	2	1	120	1	1	2	2	2	2	2	2	2	2	1	1	2	2	2	2	2	2	1	6	0	0	3
10430	1	0	35	4	20	1	3	1	5	99	99	12	2	4	2	2	0	2	1	3	3	1	1	2	1	20	2	2	2	2	2	2	2	2	2	2	2	2	2	2	2	2	2	2	1	7	0	0	3
10138	1	0	25	1	25	3	2	1	2	1	2	9	2	4	2	4	0	2	2	3	3	1	1	2	1	60	2	2	2	2	2	2	2	2	2	2	1	1	2	2	2	2	2	2	1	9	0	0	2
10116	1	0	39	1	9	1	4	1	2	1	4	7	2	4	6	2	1	1	1	1	3	1	1	2	1	120	1	1	1	2	1	2	2	1	2	1 satalite dish	1	1	2	2	2	2	2	2	1	8	0	0	1
10140	1	0	25	1	22	1	1	1	2	1	3	5	1	4	4	2	1	2	1	2	3	1	1	2	1	20	1	1	2	2	2	2	2	2	2	2	2	2	2	2	2	2	2	2	1	9	0	0	2
10130	1	0	24	1	10	1	3	1	4	1	3	21	2	4	7	2	0	2	1	2	3	1	1	2	1	30	1	2	1	2	2	2	2	2	2	2	1	1	1	2	2	2	2	2	1	3	0	0	1
10108	1	0	30	1	30	1	3	1	1	1	4	9	2	1	2	2	0	2	2	2	3	1	1	2	1	60	1	2	1	2	2	2	2	2	2	1	1	1	2	2	2	2	2	2	1	4	0	0	2
10422	1	0	27	4	27	1	3	1	1	99	99	25	3	1	8	2	0	2	1	1	3	1	1	3	1	30	1	1	1	2	2	2	1	1	2	2	1	1	2	2	1	2	2	2	1	2	1	1	2
10211	1	0	20	1	8	1	4	5	1	99	99	5	3	1	5	2	1	2	1	1	3	1	1	2	1	120	1	1	1	2	2	2	2	2	2	2	1	1	2	2	2	2	2	2	1	1	0	0	3
10417	1	0	35	4	35	1	1	1	2	1	1	9	2	4	3	2	0	2	1	2	3	1	1	2	1	60	1	2	1	2	2	2	2	2	2	2	1	1	2	2	1	2	2	2	1	7	0	0	1
10416	1	0	30	4	15	1	3	1	2	1	4	5	2	4	3	2	1	2	2	3	3	1	1	2	1	30	2	2	2	2	2	2	2	2	2	2	1	1	2	2	2	2	2	2	1	6	0	0	3
10413	1	0	23	4	23	1	3	1	2	1	3	6	2	4	2	2	0	2	2	3	3	1	1	2	1	180	1	1	2	2	2	2	2	2	2	2	2	2	2	2	2	2	2	2	1	4	0	0	3
10231	1	0	40	1	40	1	1	1	2	1	3	10	2	4	5	2	1	2	1	1	3	1	1	2	1	20	1	1	2	2	2	1	2	2	2	2	1	1	2	1	2	2	2	2	1	10	0	0	2
10201	1	0	32	1	20	1	3	1	5	99	99	10	2	1	5	2	0	2	2	3	3	1	1	2	1	60	2	2	2	2	2	2	2	2	2	2	1	1	2	2	2	2	2	2	1	7	0	0	2
10113	1	0	45	1	45	1	3	1	2	1	1	7	2	4	2	2	0	2	1	1	3	1	1	2	1	130	2	2	2	2	2	2	2	2	2	2	1	1	2	2	2	2	2	2	1	8	0	1	2
10408	1	0	30	1	30	1	1	1	1	1	1	8	2	4	2	2	0	2	2	1	3	1	1	3	1	60	2	2	2	2	2	2	2	2	2	2	1	1	2	2	2	2	2	2	1	7	0	0	2
10314	1	0	30	1	30	1	3	1	2	1	3	6	2	4	1	2	0	2	1	1	3	1	1	2	1	30	1	1	2	2	2	2	2	2	2	2	1	1	1	2	1	2	2	2	1	6	0	0	2
10115	1	0	25	1	25	1	3	1	4	3	4	4	2	1	4	4	0	2	1	2	3	1	1	2	1	5	1	2	1	2	2	2	2	2	2	2	1	1	2	2	2	2	2	2	1	3	0	0	3
10415	1	0	21	4	10	1	3	1	2	2	4	10	2	1	3	2	0	2	2	3	3	1	1	3	1	60	1	1	1	2	2	2	2	2	2	2	1	1	2	1	2	2	2	2	1	3	0	0	3
10306	1	0	23	1	23	1	3	3	2	1	4	14	2	1	3	2	0	2	2	3	3	1	1	2	1	120	1	1	2	2	2	2	2	2	2	2	1	1	2	1	2	2	2	2	1	5	0	0	2
10424	1	0	40	1	5	1	2	1	2	1	3	11	2	4	3	2	0	2	1	3	3	1	1	3	1	5	1	1	2	2	2	2	2	2	2	2	1	1	2	2	2	2	2	2	1	8	0	0	2
10124	1	0	29	1	4	1	3	1	4	1	2	7	2	1	5	2	1	1	1	1	3	1	1	2	1	120	1	1	2	2	2	2	2	2	2	2	2	2	2	2	2	2	2	2	1	3	0	0	1
10312	1	0	23	1	2	1	3	1	4	1	3	4	2	4	1	2	0	2	1	2	3	1	1	2	1	20	1	1	2	2	2	2	2	2	2	2	1	1	2	2	2	2	2	2	1	3	0	1	2
10311	1	0	30	1	30	1	3	1	2	1	3	6	2	4	2	2	0	2	2	2	3	1	1	2	1	20	1	1	2	2	2	2	2	2	2	2	1	1	2	2	2	2	2	2	1	5	0	0	2
10236	1	0	25	1	3	1	3	2	2	1	3	7	3	4	5	2	1	2	3	1	3	1	1	2	1	60	2	2	2	2	2	2	2	2	2	2	2	2	2	2	2	2	2	2	1	6	0	1	3
10309	1	0	25	1	25	1	3	1	2	1	3	11	2	1	3	2	0	2	2	3	3	1	1	2	1	120	1	1	2	2	2	2	2	2	2	2	1	1	2	1	2	2	2	2	1	6	1	0	3
10407	1	0	40	1	12	1	1	1	2	1	3	5	2	4	5	2	0	2	2	1	3	1	1	2	1	60	1	1	2	2	2	2	2	2	2	sewing machine	1	2	1	2	2	2	2	2	1	4	0	0	2
10419	1	0	21	4	21	1	3	1	2	1	3	5	3	1	4	2	0	2	1	2	3	1	1	4	1	60	2	2	2	2	2	2	2	2	2	2	1	1	2	2	2	2	2	2	1	2	0	0	2
10305	1	0	36	1	15	1	3	1	2	1	4	8	2	1	2	4	0	2	1	1	3	1	1	2	1	60	1	1	2	2	2	2	2	2	2	mattress	1	1	1	2	2	2	2	2	1	6	0	1	2
10406	1	0	30	4	30	1	3	1	2	1	3	10	2	4	4	2	0	2	2	2	3	1	1	2	1	30	1	1	1	2	2	2	2	2	2	mattress	1	1	1	2	2	2	2	2	1	7	0	0	2
10313	1	0	25	1	25	1	3	3	4	99	99	11	2	1	5	2	1	1	1	2	3	1	1	2	1	60	1	2	1	2	2	2	2	1	2	2	1	1	1	2	1	2	2	2	1	4	0	0	1
10117	1	0	46	1	1	3	3	1	4	1	1	2	3	4	2	2	0	2	2	2	3	1	1	2	1	120	2	2	2	2	2	2	2	2	2	2	2	2	2	2	2	2	2	2	2	0	0	0	3
10205	1	0	25	1	5	1	4	1	2	1	4	20	2	1	5	2	1	2	1	1	3	1	1	2	1	60	1	1	1	2	2	1	2	2	2	box	1	1	2	2	2	2	2	2	1	3	0	0	2
10233	1	0	34	1	12	1	3	1	1	1	3	16	2	4	6	2	1	2	2	1	3	1	1	2	1	7	1	1	2	2	2	2	2	1	2	2	1	1	1	2	2	2	2	2	1	7	1	0	2
10412	1	0	25	4	25	3	1	1	1	99	99	8	2	4	2	2	0	2	2	2	3	1	1	4	1	120	2	2	2	2	2	2	2	2	2	2	1	1	2	2	2	2	2	2	1	7	0	1	3
10226	1	0	23	4	5	1	3	1	4	1	3	5	2	1	5	2	1	2	1	2	3	1	1	2	1	20	2	2	2	2	2	2	2	2	2	2	1	1	2	2	2	2	2	2	1	3	0	1	1
10133	1	0	21	1	21	1	3	1	4	1	2	4	3	1	2	4	0	2	1	1	3	1	1	2	1	35	1	1	2	2	2	2	2	1	2	2	1	1	2	2	2	2	2	2	1	2	0	0	3
10111	1	0	28	1	28	1	3	1	2	1	3	7	3	4	5	2	1	1	1	1	3	1	1	3	1	40	1	2	1	2	2	2	2	2	2	1, sprayer	2	2	2	2	2	2	2	2	1	6	0	0	2
10228	1	0	27	1	27	1	3	1	1	99	99	10	2	1	6	2	1	2	1	2	3	1	1	2	1	60	1	1	1	2	2	1	2	1	2	2	1	1	2	2	2	2	2	2	2	0	0	0	2
10221	1	0	28	1	8	1	3	1	2	1	3	6	2	4	1	2	0	2	2	2	3	1	1	2	1	20	2	2	2	2	2	2	2	2	2	2	1	1	2	2	2	2	2	2	1	3	0	0	2
10404	1	0	35	1	35	1	3	1	2	1	3	9	2	1	2	2	0	2	2	2	3	1	1	3	1	120	1	2	2	2	2	2	2	2	2	mattress	2	2	2	2	2	2	2	2	1	7	0	0	2
10405	1	0	26	4	7	1	3	1	2	1	3	6	2	1	4	2	0	2	1	2	3	1	1	3	1	120	1	1	2	2	2	2	2	2	2	mattress	1	1	2	1	2	2	2	2	1	4	0	0	2
10214	1	0	40	1	40	3	1	1	5	99	99	13	2	1	5	2	1	2	1	1	3	1	1	2	1	60	2	2	2	2	2	2	2	2	2	2	1	1	2	2	2	2	2	2	1	7	0	0	2
10104	1	0	35	4	15	1	3	1	2	1	3	6	2	4	4	1	1	1	1	2	3	1	1	2	1	180	1	2	2	2	2	2	2	2	2	1	1	1	2	1	2	2	2	2	1	7	1	0	2
10429	1	0	46	4	30	1	1	1	1	3	4	10	2	4	8	2	1	2	1	3	3	1	1	2	1	10	1	1	1	2	1	2	2	1	2	2	1	1	2	1	2	1	2	2	1	2	0	0	2
10319	1	0	21	1	20	1	3	1	1	99	99	5	2	1	8	2	1	2	1	1	3	1	1	2	1	60	1	1	1	2	2	2	1	1	2	2	1	1	2	1	1	2	2	2	1	1	1	0	2
10401	1	0	21	1	1	1	3	1	1	99	99	6	3	1	3	2	0	2	2	1	3	1	1	2	1	60	1	2	1	2	2	2	2	2	2	2	1	1	2	1	2	2	2	2	1	1	0	0	2
10426	1	0	37	4	37	3	1	1	1	99	99	11	2	1	2	2	0	2	2	3	3	1	1	2	1	60	2	2	2	2	2	2	2	2	2	2	2	2	2	2	2	2	2	2	1	11	0	0	3
10106	1	0	40	4	20	1	3	1	2	1	3	5	1	4	4	4	0	2	1	2	3	1	1	2	1	60	1	2	1	2	2	2	2	2	2	1	1	1	2	2	2	2	2	2	1	8	0	0	2
10204	1	0	28	1	10	1	3	1	2	1	3	7	2	4	4	2	1	1	1	1	2	1	1	2	1	180	1	1	2	2	2	2	2	2	2	mattress	1	1	2	2	2	2	2	2	1	8	0	1	2
10131	1	0	25	1	25	1	2	1	2	99	99	8	1	1	4	2	1	1	1	1	3	1	1	2	1	5	1	2	2	2	2	1	2	1	2	2	1	2	2	1	2	2	2	2	1	8	0	0	2
10411	1	0	24	4	1	1	3	6	1	1	3	4	2	1	3	2	0	2	2	3	3	1	1	2	1	30	2	2	2	2	2	2	2	2	2	2	2	2	2	2	2	2	2	2	1	4	0	0	3
10103	1	0	31	1	5	1	3	1	2	1	3	3	2	1	3	2	1	2	1	2	3	1	1	2	1	60	1	2	2	2	2	2	2	2	2	1	2	2	2	2	2	2	2	2	1	4	0	0	2
10110	1	0	23	1	23	1	3	3	2	3	4	6	2	4	2	4	0	2	2	1	3	1	1	3	1	120	1	2	2	2	2	2	2	2	2	1	1	1	2	2	2	2	2	2	1	2	0	0	2
10427	1	0	30	4	30	3	1	1	4	1	4	3	1	1	2	2	1	2	2	1	3	1	1	2	1	60	1	1	1	2	2	2	2	2	2	2	1	1	2	2	2	2	2	2	1	3	0	0	2
10136	1	0	29	1	5	1	2	1	2	1	3	6	2	4	3	2	1	2	1	3	3	1	1	2	1	60	2	2	2	2	2	2	2	2	2	2	2	2	2	2	2	2	2	2	1	5	0	0	2
10302	1	0	21	1	1	1	3	3	1	99	99	4	3	1	2	2	0	2	1	2	3	1	1	3	1	60	1	1	2	2	2	2	2	2	2	2	1	1	2	2	2	2	2	2	1	1	0	0	2
10223	1	0	30	1	30	1	1	1	1	99	99	10	3	1	5	2	0	2	1	2	3	1	1	2	1	15	2	2	2	2	2	2	2	2	2	2	1	1	2	2	2	2	2	2	1	5	0	0	2
10123	1	0	30	1	30	1	3	1	2	1	3	14	2	1	6	2	1	2	1	2	3	1	1	2	1	60	1	1	1	2	2	2	1	2	2	2	1	2	2	2	2	1	2	2	1	5	0	1	1
10129	1	0	23	1	5	1	3	1	4	1	3	24	2	1	8	2	1	1	3	1	3	1	1	2	1	60	1	2	1	2	1	1	1	1	2	2	1	1	2	1	2	2	2	2	1	4	0	0	2
10128	1	0	23	4	9	1	1	1	4	1	3	9	2	4	4	2	0	2	3	2	3	1	1	2	1	120	1	1	2	2	2	2	2	1	2	2	1	1	2	2	2	2	2	2	1	2	0	1	1
10402	1	0	27	4	27	1	3	3	1	99	99	9	2	1	3	2	0	2	1	1	3	1	1	2	1	60	1	1	2	2	2	2	2	2	2	mattress	1	1	2	2	2	2	2	2	1	1	0	0	2
10320	1	0	35	1	35	1	2	1	2	1	3	7	2	4	2	2	0	2	1	1	3	1	1	2	1	60	1	1	2	2	2	2	2	2	2	2	1	1	2	2	1	2	2	2	1	7	0	0	2
10210	1	0	29	4	12	1	3	1	2	1	3	6	2	4	3	2	1	2	1	1	3	1	1	2	1	120	2	2	2	2	2	2	2	2	2	2	1	1	2	2	2	2	2	2	1	6	0	0	3
10121	1	0	21	1	21	1	1	1	2	1	3	14	2	4	1	2	0	2	1	2	3	1	1	2	1	30	1	1	1	2	2	2	2	2	2	2	1	1	2	2	2	2	2	2	1	4	0	0	2
10119	1	0	23	1	4	1	3	1	2	1	3	3	2	4	3	2	1	2	1	1	3	1	1	2	1	120	1	1	1	2	2	2	2	2	2	solar lamp	1	1	2	2	2	2	2	2	1	2	0	1	3
10304	1	0	34	1	34	1	3	1	2	1	3	10	2	4	2	2	0	2	2	1	3	1	1	2	1	120	1	1	1	2	2	2	2	2	2	solar lamp	1	2	2	1	2	2	2	2	1	9	0	0	2
10135	1	0	35	1	30	1	2	1	1	1	2	9	2	4	6	2	1	2	1	3	3	1	1	2	1	5	2	2	2	2	2	2	2	2	2	2	2	2	2	2	2	2	2	2	1	9	0	0	2
10225	1	0	45	1	20	1	4	1	2	1	4	7	2	4	3	2	0	2	1	2	3	1	1	2	1	60	2	2	2	2	2	2	2	2	2	2	1	1	2	2	2	2	2	2	1	10	0	0	2
10316	1	0	22	1	22	1	3	1	2	1	4	4	2	4	1	2	0	2	2	3	3	1	1	2	1	10	1	2	1	2	2	2	2	2	2	2	1	1	1	2	2	2	2	2	1	4	1	0	2
10234	1	0	24	1	24	1	2	1	1	1	3	11	2	4	5	2	1	2	1	1	3	1	1	2	1	20	1	2	2	1	2	2	2	1	2	2	1	1	2	2	2	2	2	2	1	6	0	0	2
10219	1	0	25	1	25	1	3	1	2	1	3	5	2	4	6	1	1	1	1	3	3	1	1	2	1	60	1	1	1	2	2	2	2	2	2	2	1	1	2	2	2	2	2	2	1	3	0	0	3
10307	1	0	21	1	8	1	3	1	2	1	3	8	2	4	4	2	1	2	1	1	3	1	1	2	1	120	1	1	2	2	2	2	2	1	2	2	1	1	2	1	2	2	2	2	1	6	0	0	3
10125	1	0	28	1	10	1	1	1	4	1	3	7	2	4	6	2	1	2	1	1	3	1	1	2	1	60	2	2	2	2	2	2	2	2	2	2	1	1	1	2	2	2	2	2	1	5	0	1	1
10310	1	0	27	1	27	1	3	1	2	1	3	7	2	4	3	2	0	2	1	1	3	1	1	2	1	60	1	1	2	2	2	2	2	2	2	sprayer	1	1	2	1	2	2	2	2	1	7	0	0	3
10126	1	0	27	1	13	1	1	1	4	1	1	15	3	1	5	2	1	2	1	2	3	1	1	2	1	60	2	2	2	2	2	2	2	2	2	2	1	2	2	2	1	2	2	2	1	5	0	0	3
10421	1	0	21	1	21	1	3	1	4	1	3	12	3	1	3	2	0	2	3	2	3	1	1	2	1	60	2	2	2	2	2	2	2	2	2	2	1	1	1	2	2	2	2	2	1	2	0	1	2
10207	1	0	33	1	2	1	3	1	2	1	3	7	2	1	4	2	1	2	2	2	3	1	1	2	1	60	1	2	2	2	1	2	2	2	2	sprayer	1	1	2	2	2	2	2	2	1	9	0	0	2
[truncated: 77 more columns]
